# Supplementary material for: Physiological and transcriptomic analysis reveals the potential mechanism of Morinda officinalis How in response to freezing stress
Source: BMC Plant Biol. 2023 Oct 23;23:507. doi: 10.1186/s12870-023-04511-5 (PMC10591367; doi:10.1186/s12870-023-04511-5)
Supplement: Supplementary file 1 — Additional file 1: Table S1. Primer sequences used for qRT-PCR. Table S2. Difference of microstructure parameters of MO leaves under different freezing time. Table S3. The physiological changes of MO seedlings under freezing stress. Table S4. Quality control of transcriptome. Table S5. FPKM values of DEGs related to plant hormone signal transduction pathway. Table S6. FPKM values of DEGs related to starch and sucrose metabolism pathway. Table S7. FPKM values of DEGs related to AP2/ERFs and MYBs. Table S8. FPKM values of DEGs related to proline synthesis and degradation pathways. Table S9. The results of qRT-PCR. [file 12870_2023_4511_MOESM1_ESM.xlsx]

## Sheet: Table S1
Physiological and Transcriptomic Analysis Reveals the Potential Mechanism of Morinda officinalis How in Response to Freezing Stress
Zhenhua Luo, Xiaoying Che, Panpan Han, Zien Chen, Zeyu Chen, Jinfang Chen, Sishi Xiang, Ping Ding*
School of Pharmaceutical Sciences, Guangzhou University of Chinese Medicine, Guangzhou 510006, China
* Correspondence: Ping Ding
dingping@gzucm.edu.cn
Table S1 Primer sequences used for qRT-PCR.
Primer	F（5’ →3’）	R（5’ →3’）
uni057427	CCAGGGAGGCAATGCAAGAT	TGACACAAAGGACAAGGCGT
uni023278	GGCTTGTAGGAGACGGTTGT	TTTGGGGCCTCATCCTGAAC
uni000269	GTGGCCTTGAGCAGGATAGG	TGCTAAACTTTGCCGCTTGC
uni037705	TGGGAAGGCCGTTAGTGAAG	TTGTGGACCAGGAGCTTTCC
uni036789	AACCAGGAGCTTGTGCTTGA	ATGGCCAGCAAATCAATGGC
uni056205	GGCTTATTGTCCAGTGGGCT	ACAGATGCCCTCAAGGGTTG
uni059462	CAAAAGTTGGCGATCGAGGC	AGCTCCAACCACAGTGTGTC
uni015048	TGGACCTTTGCTCCCTTCTG	GCTCGGCTTTTGAGTCCAAC
uni014952	ACATGTGGCTTCACGTCCTT	AATCGACCCAGATGCTGCAA
uni002421	GAAAGCCAGAAGTGCCATGC	TGGAAGTTCCGGGAGTCTCT
CYP	TGAGGCTAAAGTCGTGCTGG	TGGGCACCATACTGAGGTTG

## Sheet: Table S2
Table S2 Difference of microstructure parameters of MO leaves under different freezing time.
Time	Leaf (μm)	palisade tissue(μm)	sponge tissue(μm)	CRT(%)	SR(%)	P/I(%)
0h	89.252	16.157	50.234	18.1027	56.2833	32.1635
	85.715	15.57	53.095	18.1648	61.9437	29.3248
	96.041	12.076	53.186	12.5738	55.3784	22.7052
	112.236	11.336	54.368	10.1001	48.4408	20.8505
	97.344	14.142	48.745	14.5279	50.075	29.0122
3h	112.351	18.708	58.508	16.6514	52.0761	31.9751
	113.555	17.65	70.148	15.5431	61.7745	25.1611
	115.673	18.006	69.587	15.5663	60.1584	25.8755
	115.099	19.754	75.083	17.1626	65.2334	26.3096
	122.443	16.765	72.061	13.6921	58.8527	23.265
8h	118.354	14.089	65.738	11.9041	55.5435	21.432
	126.064	13.6	67.474	10.7882	53.5236	20.1559
	124.763	14.483	82.139	11.6084	65.836	17.6323
	126.087	16.598	67.763	13.1639	53.7431	24.4942
	115.749	15.839	66.173	13.6839	57.1694	23.9357
24h	152.378	19.6705	99.503	12.909	65.3001	19.7687
	164.257	17.6905	105.328	10.77	64.1239	16.7956
	164.228	18.9026	101.312	11.51	61.6898	18.6579
	170.859	18.3263	110.45	10.726	64.6439	16.5924
	173.965	19.9764	113.26	11.483	65.105	17.6376

## Sheet: Table S3
Table S3 The physiological changes of MO seedlings under freezing stress.
physiological index	0h	3h	8h	24h
Relative electrolyte leakage (%)	4.59184	19.7761	20	24.173
	5.64972	12.605	20.5128	28.8462
	5.64103	15.0198	24.4444	21.7617
MDA content (nmol/g)	693.752	718.556	766.237	810.219
	703.543	723.745	950.963	1226.58
	646.464	897.308	846.898	938.927
Chlorophyll content (mg/g)	1.71596	1.66305	1.50167	1.38142
	1.74261	1.70903	1.59993	1.50029
	1.74016	1.75826	1.63064	1.51786
Proline content (μg/g)	381.82	473.341	976.433	490.007
	407.805	1212	668.232	844.749
	400.4	882.569	710.488	476.605
Soluble protein content (mg/g)	2.38545	5.83715	7.44191	4.71868
	2.14757	5.52432	7.37397	4.44262
	2.04854	5.37003	7.00442	4.92991
Soluble sugar content（mg/g）	22.0272	30.7077	38.4871	48.2094
	20.7873	28.2158	28.3821	47.1392
	20.6324	20.6467	31.3532	38.2425
SOD activity（U/g）	885.608	789.512	945.996	1191.18
	706.917	991.946	926.54	1053.77
	850.341	780.98	978.236	1161.42
POD activity（U/g）	133.077	149.273	205.755	290.311
	125.559	161.787	232.341	289.87
	184.119	219.264	242.989	276.707

## Sheet: Table S4
Table S4 Quality control of transcriptome sequencing data.
Sample	ReadsNum	BaseNum	GC (%)	Q20(%)	Q30(%)
B0-1	22960727	6888218100	44.63	97.2	92.84
B0-2	21116446	6334933800	44.56	97.31	93.07
B0-3	20222918	6066875400	44.17	97.01	92.42
B3-1	23927070	7178121000	44.58	97.1	92.7
B3-2	24509854	7352956200	44.75	96.89	92.17
B3-3	21082743	6324822900	45.33	97.04	92.5
B8-1	23729552	7118865600	45.84	97.14	92.81
B8-2	22593393	6778017900	45.3	96.87	92.52
B8-3	22114608	6634382400	44.34	97.03	92.5
B24-1	21760721	6528216300	43.43	97.16	92.7
B24-2	27685327	8305598100	44.01	97.08	92.54
B24-3	19915545	5974663500	43.72	97.04	92.45

## Sheet: Table S5
Table S5 FPKM values of DEGs related to plant hormone signal transduction pathway.
Gene ID	Gene Family	B0-1	B0-2	B0-3	B3-1	B3-2	B3-3	B8-1	B8-2	B8-3	B24-1	B24-2	B24-3
unigene036836	ABA	1.37	1.04	0.51	13.03	14.47	2.58	14.37	8.05	7.09	9.76	7.78	7.91
unigene030516	IAA	0.18	0.26	0.53	0.85	0.17	0.22	0.47	0.31	0.31	2.62	0.59	2.31
unigene044149	IAA	2.9	2.61	3.1	2.56	2.13	2.23	2.14	1.36	2.31	0.73	0.19	1
unigene014764	IAA	24.43	15.44	11.6	7.8	13.86	5.22	8.09	10.77	8.68	2.39	4.57	5.57
unigene029447	IAA	188.15	165.43	145.18	83.22	88.51	107.24	89.81	58.96	45.08	12.02	27.9	16.12
unigene036002	IAA	32.45	31.87	17.76	13.83	10.07	16.34	16.73	5.45	4.95	4.06	4.59	4.58
unigene017859	IAA	9.8	9.44	5.59	6.51	2.82	5.89	6.9	1.34	2.87	0.66	0.98	1.06

## Sheet: Table S6
Table S6 FPKM values of DEGs related to starch and sucrose metabolism pathway.
Gene ID	Gene Family	B0-1	B0-2	B0-3	B3-1	B3-2	B3-3	B8-1	B8-2	B8-3	B24-1	B24-2	B24-3
unigene027283	fructose kinase	0	0	0	0.25	0.25	0.43	0.45	0.39	0.47	1.05	0.58	1.06
unigene012181	β- Glucosidase	52.59	52.82	60.5	35.66	26.5	43.72	37.28	16.71	54.58	10.2	12.36	13.45
unigene033084	β- Glucosidase	13.16	15.9	11.42	7.08	4.03	5.26	7.82	3.97	1.89	4	2.01	3.25
unigene008445	α- Trehalose	0.04	0.23	0.38	0.79	0.12	0.68	0.51	0.61	0.73	1.96	1.33	1.85
unigene032075	β- Glucosidase	3	4.22	2.51	2.31	0.52	1.01	0.75	0.13	0.26	0.27	0.39	0.49
unigene000027	endoglucanase	89.29	87.47	48.96	41.72	2.81	45.9	32.47	6.26	3.66	2.49	1.79	0.65
unigene009282	endoglucanase	19.45	16.81	12.52	7.33	3.32	6.15	6.29	0.92	1.02	2.61	2.4	2.08
unigene026072	endoglucanase	408.29	337.79	175.05	124.95	51.55	86.67	19.92	8.78	12.57	10.8	7.46	6.19
unigene029215	sucrose phosphate synthase	12.52	16.6	15.29	27.3	38.36	24.24	26.95	25.63	35.28	75.42	56.66	90.65
unigene002281	Trehalose 6-phosphate synthase	1.27	1.51	2.14	0.34	0.43	1.23	0.74	0.22	0.57	0.92	0.11	0.51

## Sheet: Table S7
Table S7 FPKM values of DEGs related to AP2/ERFs and MYBs.
Gene ID	Gene Family	B0-1	B0-2	B0-3	B3-1	B3-2	B3-3	B8-1	B8-2	B8-3	B24-1	B24-2	B24-3
unigene036025	AP2/ERF	7.4	16.36	33.35	30.04	34.65	52.19	56.95	46.1	104.68	62.14	113.46	73.49
unigene031863	AP2/ERF	3.94	7.76	10.93	18.81	11.53	19.93	32.57	23.51	29.01	109.82	250.68	119.34
unigene029774	AP2/ERF	0.43	0.29	2.38	0.55	0.22	1.43	0.58	0.47	5.59	10.24	7.24	13.28
unigene038308	AP2/ERF	35.63	25.96	23.75	47.97	78.93	27.22	72.16	23.74	57.4	247	74.65	68.88
unigene016214	AP2/ERF	8.99	7.12	9.32	17.28	37.06	22.46	21.95	31.15	51.4	20.71	39.62	41.57
unigene023745	AP2/ERF	71.85	134.89	283.39	448.92	232.42	491.62	700.4	87.88	877.73	586.34	894.18	735.55
unigene039160	AP2/ERF	9.69	8.19	16.21	4.74	0.08	2.71	0.34	0.41	1.42	0.26	3.79	0.47
unigene036291	MYB	2.89	3.39	1.84	1.74	0.76	0.9	1.55	0.87	0.4	0.34	0.38	0.22
unigene003342	MYB	2.06	1.77	1.73	1.53	0	0.37	0.58	0.45	0.41	0.94	0.09	0.34
unigene032696	MYB	0.06	0.04	0.04	0.19	0.11	0.07	0.54	0.18	0.53	1.18	1.52	1.86
unigene048676	MYB	2.49	2.24	2.66	0.63	0.47	1.13	0.22	0.17	0	0.12	0.2	0.2
unigene018904	MYB	22.46	24.28	23.09	11.58	3.99	12.56	13.38	4.76	4.62	7.44	4.51	3.84
unigene015454	MYB	53.11	40.7	19.02	26.4	30.51	26.5	34	25.86	15.23	7.16	8.68	5.88
unigene001328	MYB	0.3	1.06	1.1	1.26	1.16	2.12	1.07	5.55	2.86	4.96	2.48	2.65
unigene035938	MYB	3.68	1.9	2.17	1.19	0.74	1.48	0.69	0.67	1.23	0.85	0.18	0.46
unigene055790	MYB	0.11	0.21	0.06	0.14	0.1	1.16	0.8	0.34	1.04	2.24	1.19	1.2
unigene002153	MYB	12.68	11.28	8.45	7.38	4.15	3.85	4.77	2.94	3.31	0.47	0.59	0.6

## Sheet: Table S8
Table S8 FPKM values of DEGs related to proline synthesis and degradation pathways.
Gene ID	Gene Family	B0-1	B0-2	B0-3	B3-1	B3-2	B3-3	B8-1	B8-2	B8-3	B24-1	B24-2	B24-3
unigene009207	proline dehydrogenase	6.05	4.01	13.95	6.77	1.19	2.1	2.07	4.23	2.25	4.91	10.81	2.96
unigene059066	Glutamine synthetase	75.24	75.7	57.51	32.48	27.25	31.16	28.95	15.14	17.11	22.63	17.64	9.44
unigene024763	Δ1-Dihydropyrrol-5-carboxylate synthase	3.79	4.14	4.39	3.54	5.13	3.86	4.76	6.15	3.89	2.55	3.6	4.67

## Sheet: Table S9 
Table S9 The results of qRT-PCR.
Gene ID	Relative expression
	0h	3h	8h	24h
unigene015048	1.01572	0.734584	0.399149	0.160985
	1.02811	0.750019	0.380245	0.142102
	1.01748	0.809442	0.382889	0.410371
unigene056205	0.74	0.35	0.1	0.12
	1.06	0.25	0.17	0.14
	1.13	0.29	0.15	0.15
unigene000269	1.06622	1.32869	1.15269	1.59383
	1.05154	0.965936	1.35191	1.64718
	1.04729	1.29684	1.21841	1.68179
unigene023278	0.97942	1.25701	1.59383	1.42652
	1.10957	1.23971	1.53954	1.91853
	1.00521	1.2079	1.52891	1.66152
unigene002421	1.01396	1.10765	0.931418	0.25
	1.01572	0.730775	0.606046	0.44
	1.00173	1.00521	0.794159	0.55
unigene057427	1.02811	0.952638	1.24833	1.63014
	1.02278	0.875088	1.25992	1.74715
	1.00347	1.10765	1.03049	1.38992
unigene059462	1.0105	0.338	0.3333	0.0941
	1.09	0.125	0.083	0.1037
	0.9897	0.1066	0.1902	0.12
unigene037705	1.00696	1.71416	2.48372	3.72567
	1.01572	1.63297	2.44528	4.04882
	1.01748	1.84676	2.40744	4.13389
unigene036789	1.03527	0.771105	0.047861	0.189465
	1.16473	0.72951	0.052374	0.162668
	0.926588	0.70466	0.08687	0.222211
unigene014952	0.970971	0.267479	0.305131	0.142349
	0.957603	0.2731	0.362864	0.144336
	1.11535	0.348082	0.333903	0.10788
